# Supplementary material for: Long COVID is associated with lower percentages of mature, cytotoxic NK cell phenotypes
Source: J Clin Invest. 2024 Dec 17;135(4):e188182. doi: 10.1172/JCI188182 (PMC11827890; doi:10.1172/JCI188182)
Supplement: Supporting data values [file jci-135-188182-s051.xlsx]

## Sheet: Figure 1A
Age in Years
Fully Recovered	LC	LC>5 Sx
31	38	48
37	31	46
43	66	59
59	40	43
40	25	19
40	44	51
48	71	34
71	65	48
60	67	49
52	57	46
53	43
68	48
50	46
32	59
	43
	19
	51
	34
	48
	49
	46

## Sheet: Figure 1B
	Male	Female	%
Any LC Sx	47.05	72.2222
LC>5 Sx	11.1111	44.4444
Neuro LC	17.647	66.6667
GI LC	23.529	38.8888
CP LC	29.412	55.5555
Fatigue	29.412	55.5555

## Sheet: Figure 1C
Symptom Number During Acute Infection
Fully Recovered	LC	LC>5 Sx
7	5	11
4	8	15
9	7	14
8	11	15
6	7	7
8	17	7
10	6	14
6	7	18
5	6	16
11	12	20
9	13
5	11
9	15
10	14
	15
	7
	7
	14
	18
	16
	20

## Sheet: Figure 1D
SARS-CoV-2 RBD Antibody Concentration ug/mL
Fully Recovered	LC	LC>5 Sx
25.5741	4.62176	0.27952
1.8524	2.62631	14.0402
1.03762	0.50378	4.11166
1.99552	12.0116	5.84703
7.94349	7.33586	0.69084
3.32528	8.30437	21.543
2.57597	29.0026	6.93973
11.0182	0.27952	4.63097
19.0742	14.0402
0.744232	4.11166
0.281854	5.84703
0.19296	0.69084
	21.543
	6.93973
	4.63097

## Sheet: Figure 1E
% CD56+ NK Cells
Fully Recovered	LC	LC>5 Sx
11.0608	5.72744	6.97739
11.6138	4.77289	25.407
11.0049	7.1373	14.4326
28.7119	10.1768	25.6528
12.925	20.9961	14.465
12.2759	13.5515	7.4105
4.62789	9.09647	14.7395
3.73258	4.85548	29.1036
20.3426	16.2577	11.4622
11.6508	34.3008	13.7962
4.26283	13.8849
20.1538	6.97739
15.9178	25.407
10.2096	14.4326
	25.6528
	14.465
	7.4105
	14.7395
	29.1036
	11.4622
	13.7962

## Sheet: Figure 1F
% CD56dim CD16+ NK Cells
Fully Recovered	LC	LC>5 Sx
59.2	72.2	63.7
77.5	79.7	37.4
68.9	53.8	66
53.2	57.6	45.8
69.7	57.9	38
48.4	60.6	59.5
90	73.9	51.3
88.9	79.6	61.6
60.7	75.9	49.1
68.5	39.8	33.7
85.9	58.5
61	63.7
63.3	37.4
69.3	66
	45.8
	38
	59.5
	51.3
	61.6
	49.1
	33.7

## Sheet: Figure 1G
% CD56dim KIR2D(L1S1S3S5)+ NK Cells
Fully Recovered	LC	LC>5 Sx
21.2	63.1	31
25.1	19.6	15.3
29	11.8	0.35
32	33.2	7.5
16.5	21.5	21.6
34.1	20.7	17.4
0.48	41.4	18.8
26.3	17.2	23.4
9.95	20.6	18.5
20.5	13.5	6.83
22.9	27
25	31
36.5	15.3
31.9	0.35
	7.5
	21.6
	17.4
	18.8
	23.4
	18.5
	6.83

## Sheet: Figure 1H
% CD56dim CD16+ NK Cells	LC Symptoms Count
59.2	0
77.5	0
68.9	0
63.3	0
72.2	1
39.8	5
45.8	8
60.6	4
38	9
59.5	9
61.6	14
49.1	14
33.7	18
48.4	0
58.5	5
37.4	7
73.9	4
51.3	11
53.2	0
69.7	0
90	0
88.9	0
68.5	0
53.8	2
57.6	3
57.9	3
63.7	6
60.7	0
61	0
69.3	0
79.6	4
79.7	2
66	7
75.9	5
85.9	0

## Sheet: Figure 1I
% CD56dim CD16+ NK Cells
Fully Recovered	Neurocognitive LC
59.2	72.2
77.5	79.7
68.9	57.6
53.2	57.9
69.7	79.6
48.4	66
90	53.8
88.9	60.6
60.7	73.9
68.5	75.9
85.9	39.8
61	58.5
63.3	63.7
69.3	37.4
	45.8
	38
	59.5
	51.3
	61.6
	49.1
	33.7
Fully Recovered	Gastrointestinal LC
59.2	57.6
77.5	66
68.9	75.9
63.3	63.7
48.4	37.4
53.2	45.8
69.7	59.5
90	51.3
88.9	61.6
68.5	49.1
60.7	33.7
61
69.3
85.9
Fully Recovered	Fatigue
59.2	57.9
77.5	63.7
68.9	37.4
63.3	45.8
48.4	79.7
53.2	60.6
69.7	73.9
90	38
88.9	75.9
68.5	66
60.7	59.5
61	51.3
69.3	61.6
85.9	49.1
	33.7
Fully Recovered	Cardiopulmonary LC
59.2	79.6
77.5	39.8
68.9	58.5
63.3	57.6
48.4	79.7
53.2	60.6
69.7	73.9
90	38
88.9	75.9
68.5	66
60.7	59.5
61	51.3
69.3	61.6
85.9	49.1
	33.7

## Sheet: Figure 1J
% CD56dim CD16+ NK Cells
Male	Female
53.2	59.2
69.7	77.5
90	68.9
88.9	63.3
68.5	72.2
53.8	39.8
57.6	45.8
57.9	60.6
63.7	38
60.7	59.5
61	61.6
69.3	49.1
79.6	33.7
79.7	48.4
66	58.5
75.9	37.4
85.9	73.9
	51.3

[truncated: 8 more sheets: Figure 1K, Figure 1M, Suppl. Figure 1A, Suppl. Figure 1B, Suppl. Figure 1C, Suppl. Figure 1D, Suppl. Figure 1E, Suppl. Figure 1F]
